# Supplementary material for: Psychosocial Health Following Non-Invasive Brain Stimulation of Oculomotor Regions
Source: Behav Sci (Basel). 2026 Jun 2;16(6):897. doi: 10.3390/bs16060897 (PMC13295526; doi:10.3390/bs16060897)
Supplement: Supplementary file 1 [file behavsci-16-00897-s001.zip]

Archive with 1 entries (1 files):
- behavsci-4226392-supplementary.xlsx
