# Supplementary material for: Psychosocial Health Following Non-Invasive Brain Stimulation of Oculomotor Regions
Source: Behav Sci (Basel). 2026 Jun 2;16(6):897. doi: 10.3390/bs16060897 (PMC13295526; doi:10.3390/bs16060897)
Supplement: Supplementary file 1 [file behavsci-16-00897-s001.zip › behavsci-4226392-supplementary.xlsx]

## Sheet: Emotional score data set 11 11 
Participant	Site	Stimulation	Time	Affect	Score
1	FEF	Anodal	Before	Positive	27
1	FEF	Anodal	Before	Negative	18
1	FEF	Anodal	After	Positive	27
1	FEF	Anodal	After	Negative	11
1	FEF	Sham	Before	Positive	23
1	FEF	Sham	Before	Negative	10
1	FEF	Sham	After	Positive	16
1	FEF	Sham	After	Negative	10
1	Cerebellum	Anodal	Before	Positive	42
1	Cerebellum	Anodal	Before	Negative	15
1	Cerebellum	Anodal	After	Positive	32
1	Cerebellum	Anodal	After	Negative	12
1	Cerebellum	Sham	Before	Positive	30
1	Cerebellum	Sham	Before	Negative	15
1	Cerebellum	Sham	After	Positive	30
1	Cerebellum	Sham	After	Negative	10
2	FEF	Anodal	Before	Positive	50
2	FEF	Anodal	Before	Negative	10
2	FEF	Anodal	After	Positive	50
2	FEF	Anodal	After	Negative	10
2	FEF	Sham	Before	Positive	18
2	FEF	Sham	Before	Negative	11
2	FEF	Sham	After	Positive	16
2	FEF	Sham	After	Negative	10
2	Cerebellum	Anodal	Before	Positive	39
2	Cerebellum	Anodal	Before	Negative	14
2	Cerebellum	Anodal	After	Positive	40
2	Cerebellum	Anodal	After	Negative	13
2	Cerebellum	Sham	Before	Positive	35
2	Cerebellum	Sham	Before	Negative	16
2	Cerebellum	Sham	After	Positive	32
2	Cerebellum	Sham	After	Negative	11
3	FEF	Anodal	Before	Positive	16
3	FEF	Anodal	Before	Negative	12
3	FEF	Anodal	After	Positive	18
3	FEF	Anodal	After	Negative	13
3	FEF	Sham	Before	Positive	12
3	FEF	Sham	Before	Negative	10
3	FEF	Sham	After	Positive	11
3	FEF	Sham	After	Negative	10
3	Cerebellum	Anodal	Before	Positive	24
3	Cerebellum	Anodal	Before	Negative	13
3	Cerebellum	Anodal	After	Positive	21
3	Cerebellum	Anodal	After	Negative	10
3	Cerebellum	Sham	Before	Positive	30
3	Cerebellum	Sham	Before	Negative	18
3	Cerebellum	Sham	After	Positive	25
3	Cerebellum	Sham	After	Negative	17
4	FEF	Anodal	Before	Positive	25
4	FEF	Anodal	Before	Negative	19
4	FEF	Anodal	After	Positive	20
4	FEF	Anodal	After	Negative	16
4	FEF	Sham	Before	Positive	27
4	FEF	Sham	Before	Negative	18
4	FEF	Sham	After	Positive	21
4	FEF	Sham	After	Negative	16
4	Cerebellum	Anodal	Before	Positive	33
4	Cerebellum	Anodal	Before	Negative	10
4	Cerebellum	Anodal	After	Positive	31
4	Cerebellum	Anodal	After	Negative	10
4	Cerebellum	Sham	Before	Positive	45
4	Cerebellum	Sham	Before	Negative	16
4	Cerebellum	Sham	After	Positive	41
4	Cerebellum	Sham	After	Negative	10
5	FEF	Anodal	Before	Positive	10
5	FEF	Anodal	Before	Negative	10
5	FEF	Anodal	After	Positive	13
5	FEF	Anodal	After	Negative	10
5	FEF	Sham	Before	Positive	31
5	FEF	Sham	Before	Negative	10
5	FEF	Sham	After	Positive	27
5	FEF	Sham	After	Negative	10
5	Cerebellum	Anodal	Before	Positive	36
5	Cerebellum	Anodal	Before	Negative	13
5	Cerebellum	Anodal	After	Positive	36
5	Cerebellum	Anodal	After	Negative	12
5	Cerebellum	Sham	Before	Positive	35
5	Cerebellum	Sham	Before	Negative	21
5	Cerebellum	Sham	After	Positive	27
5	Cerebellum	Sham	After	Negative	13
6	FEF	Anodal	Before	Positive	15
6	FEF	Anodal	Before	Negative	11
6	FEF	Anodal	After	Positive	16
6	FEF	Anodal	After	Negative	10
6	FEF	Sham	Before	Positive	39
6	FEF	Sham	Before	Negative	12
6	FEF	Sham	After	Positive	37
6	FEF	Sham	After	Negative	12
6	Cerebellum	Anodal	Before	Positive	13
6	Cerebellum	Anodal	Before	Negative	10
6	Cerebellum	Anodal	After	Positive	13
6	Cerebellum	Anodal	After	Negative	10
6	Cerebellum	Sham	Before	Positive	26
6	Cerebellum	Sham	Before	Negative	17
6	Cerebellum	Sham	After	Positive	23
6	Cerebellum	Sham	After	Negative	16
7	FEF	Anodal	Before	Positive	32
7	FEF	Anodal	Before	Negative	12
7	FEF	Anodal	After	Positive	33
7	FEF	Anodal	After	Negative	11
7	FEF	Sham	Before	Positive	50
7	FEF	Sham	Before	Negative	10
7	FEF	Sham	After	Positive	50
7	FEF	Sham	After	Negative	13
7	Cerebellum	Anodal	Before	Positive	46
7	Cerebellum	Anodal	Before	Negative	13
7	Cerebellum	Anodal	After	Positive	29
7	Cerebellum	Anodal	After	Negative	20
7	Cerebellum	Sham	Before	Positive	22
7	Cerebellum	Sham	Before	Negative	12
7	Cerebellum	Sham	After	Positive	20
7	Cerebellum	Sham	After	Negative	10
8	FEF	Anodal	Before	Positive	23
8	FEF	Anodal	Before	Negative	11
8	FEF	Anodal	After	Positive	19
8	FEF	Anodal	After	Negative	10
8	FEF	Sham	Before	Positive	19
8	FEF	Sham	Before	Negative	16
8	FEF	Sham	After	Positive	17
8	FEF	Sham	After	Negative	14
8	Cerebellum	Anodal	Before	Positive	35
8	Cerebellum	Anodal	Before	Negative	13
8	Cerebellum	Anodal	After	Positive	30
8	Cerebellum	Anodal	After	Negative	13
8	Cerebellum	Sham	Before	Positive	34
8	Cerebellum	Sham	Before	Negative	30
8	Cerebellum	Sham	After	Positive	18
8	Cerebellum	Sham	After	Negative	12
9	FEF	Anodal	Before	Positive	27
9	FEF	Anodal	Before	Negative	13
9	FEF	Anodal	After	Positive	26
9	FEF	Anodal	After	Negative	11
9	FEF	Sham	Before	Positive	37
9	FEF	Sham	Before	Negative	11
9	FEF	Sham	After	Positive	32
9	FEF	Sham	After	Negative	11
9	Cerebellum	Anodal	Before	Positive	46
9	Cerebellum	Anodal	Before	Negative	13
9	Cerebellum	Anodal	After	Positive	46
9	Cerebellum	Anodal	After	Negative	12
9	Cerebellum	Sham	Before	Positive	24
9	Cerebellum	Sham	Before	Negative	14
9	Cerebellum	Sham	After	Positive	11
9	Cerebellum	Sham	After	Negative	15
10	FEF	Anodal	Before	Positive	36
10	FEF	Anodal	Before	Negative	21
10	FEF	Anodal	After	Positive	35
10	FEF	Anodal	After	Negative	19
10	FEF	Sham	Before	Positive	31
10	FEF	Sham	Before	Negative	10
10	FEF	Sham	After	Positive	27
10	FEF	Sham	After	Negative	10
10	Cerebellum	Anodal	Before	Positive	36
10	Cerebellum	Anodal	Before	Negative	32
10	Cerebellum	Anodal	After	Positive	10
10	Cerebellum	Anodal	After	Negative	30
10	Cerebellum	Sham	Before	Positive	45
10	Cerebellum	Sham	Before	Negative	11
10	Cerebellum	Sham	After	Positive	48
10	Cerebellum	Sham	After	Negative	10
11	FEF	Anodal	Before	Positive	23
11	FEF	Anodal	Before	Negative	11
11	FEF	Anodal	After	Positive	15
11	FEF	Anodal	After	Negative	11
11	FEF	Sham	Before	Positive	26
11	FEF	Sham	Before	Negative	12
11	FEF	Sham	After	Positive	21
11	FEF	Sham	After	Negative	11
11	Cerebellum	Anodal	Before	Positive	40
11	Cerebellum	Anodal	Before	Negative	10
11	Cerebellum	Anodal	After	Positive	40
11	Cerebellum	Anodal	After	Negative	10
11	Cerebellum	Sham	Before	Positive	21
11	Cerebellum	Sham	Before	Negative	26
11	Cerebellum	Sham	After	Positive	25
11	Cerebellum	Sham	After	Negative	23
12	FEF	Anodal	Before	Positive	24
12	FEF	Anodal	Before	Negative	11
12	FEF	Anodal	After	Positive	12
12	FEF	Anodal	After	Negative	10
12	FEF	Sham	Before	Positive	23
12	FEF	Sham	Before	Negative	11
12	FEF	Sham	After	Positive	20
12	FEF	Sham	After	Negative	11
12	Cerebellum	Anodal	Before	Positive	30
12	Cerebellum	Anodal	Before	Negative	10
12	Cerebellum	Anodal	After	Positive	26
12	Cerebellum	Anodal	After	Negative	10
12	Cerebellum	Sham	Before	Positive	34
12	Cerebellum	Sham	Before	Negative	13
12	Cerebellum	Sham	After	Positive	31
12	Cerebellum	Sham	After	Negative	11
13	FEF	Anodal	Before	Positive	25
13	FEF	Anodal	Before	Negative	10
13	FEF	Anodal	After	Positive	19
13	FEF	Anodal	After	Negative	10
13	FEF	Sham	Before	Positive	27
13	FEF	Sham	Before	Negative	10
13	FEF	Sham	After	Positive	25
13	FEF	Sham	After	Negative	10
13	Cerebellum	Anodal	Before	Positive	18
13	Cerebellum	Anodal	Before	Negative	10
13	Cerebellum	Anodal	After	Positive	16
13	Cerebellum	Anodal	After	Negative	10
13	Cerebellum	Sham	Before	Positive	31
13	Cerebellum	Sham	Before	Negative	10
13	Cerebellum	Sham	After	Positive	32
13	Cerebellum	Sham	After	Negative	10
14	FEF	Anodal	Before	Positive	21
14	FEF	Anodal	Before	Negative	15
14	FEF	Anodal	After	Positive	22
14	FEF	Anodal	After	Negative	11
14	FEF	Sham	Before	Positive	36
14	FEF	Sham	Before	Negative	29
14	FEF	Sham	After	Positive	21
14	FEF	Sham	After	Negative	10
14	Cerebellum	Anodal	Before	Positive	28
14	Cerebellum	Anodal	Before	Negative	17
14	Cerebellum	Anodal	After	Positive	24
14	Cerebellum	Anodal	After	Negative	15
14	Cerebellum	Sham	Before	Positive	35
14	Cerebellum	Sham	Before	Negative	14
14	Cerebellum	Sham	After	Positive	33
14	Cerebellum	Sham	After	Negative	14
15	FEF	Anodal	Before	Positive	27
15	FEF	Anodal	Before	Negative	13
15	FEF	Anodal	After	Positive	25
15	FEF	Anodal	After	Negative	11
15	FEF	Sham	Before	Positive	32
15	FEF	Sham	Before	Negative	10
15	FEF	Sham	After	Positive	30
15	FEF	Sham	After	Negative	10
15	Cerebellum	Anodal	Before	Positive	21
15	Cerebellum	Anodal	Before	Negative	17
15	Cerebellum	Anodal	After	Positive	19
15	Cerebellum	Anodal	After	Negative	15
15	Cerebellum	Sham	Before	Positive	16
15	Cerebellum	Sham	Before	Negative	10
15	Cerebellum	Sham	After	Positive	14
15	Cerebellum	Sham	After	Negative	10
16	FEF	Anodal	Before	Positive	29
16	FEF	Anodal	Before	Negative	14
16	FEF	Anodal	After	Positive	22
16	FEF	Anodal	After	Negative	11
16	FEF	Sham	Before	Positive	35
16	FEF	Sham	Before	Negative	19
16	FEF	Sham	After	Positive	38
16	FEF	Sham	After	Negative	19
16	Cerebellum	Anodal	Before	Positive	32
16	Cerebellum	Anodal	Before	Negative	10
16	Cerebellum	Anodal	After	Positive	33
16	Cerebellum	Anodal	After	Negative	10
16	Cerebellum	Sham	Before	Positive	32
16	Cerebellum	Sham	Before	Negative	19
16	Cerebellum	Sham	After	Positive	31
16	Cerebellum	Sham	After	Negative	12
17	FEF	Anodal	Before	Positive	34
17	FEF	Anodal	Before	Negative	24
17	FEF	Anodal	After	Positive	34
17	FEF	Anodal	After	Negative	23
17	FEF	Sham	Before	Positive	30
17	FEF	Sham	Before	Negative	19
17	FEF	Sham	After	Positive	22
17	FEF	Sham	After	Negative	20
17	Cerebellum	Anodal	Before	Positive	35
17	Cerebellum	Anodal	Before	Negative	13
17	Cerebellum	Anodal	After	Positive	30
17	Cerebellum	Anodal	After	Negative	13
17	Cerebellum	Sham	Before	Positive	34
17	Cerebellum	Sham	Before	Negative	30
17	Cerebellum	Sham	After	Positive	18
17	Cerebellum	Sham	After	Negative	12
18	FEF	Anodal	Before	Positive	27
18	FEF	Anodal	Before	Negative	10
18	FEF	Anodal	After	Positive	27
18	FEF	Anodal	After	Negative	10
18	FEF	Sham	Before	Positive	35
18	FEF	Sham	Before	Negative	11
18	FEF	Sham	After	Positive	3
18	FEF	Sham	After	Negative	10
18	Cerebellum	Anodal	Before	Positive	46
18	Cerebellum	Anodal	Before	Negative	13
18	Cerebellum	Anodal	After	Positive	46
18	Cerebellum	Anodal	After	Negative	12
18	Cerebellum	Sham	Before	Positive	24
18	Cerebellum	Sham	Before	Negative	14
18	Cerebellum	Sham	After	Positive	11
18	Cerebellum	Sham	After	Negative	15
19	FEF	Anodal	Before	Positive	26
19	FEF	Anodal	Before	Negative	14
19	FEF	Anodal	After	Positive	24
19	FEF	Anodal	After	Negative	12
19	FEF	Sham	Before	Positive	22
19	FEF	Sham	Before	Negative	11
19	FEF	Sham	After	Positive	21
19	FEF	Sham	After	Negative	10
19	Cerebellum	Anodal	Before	Positive	36
19	Cerebellum	Anodal	Before	Negative	32
19	Cerebellum	Anodal	After	Positive	10
19	Cerebellum	Anodal	After	Negative	30
19	Cerebellum	Sham	Before	Positive	45
19	Cerebellum	Sham	Before	Negative	11
19	Cerebellum	Sham	After	Positive	48
19	Cerebellum	Sham	After	Negative	10
20	FEF	Anodal	Before	Positive	33
20	FEF	Anodal	Before	Negative	11
20	FEF	Anodal	After	Positive	26
20	FEF	Anodal	After	Negative	11
20	FEF	Sham	Before	Positive	34
20	FEF	Sham	Before	Negative	26
20	FEF	Sham	After	Positive	35
20	FEF	Sham	After	Negative	30
20	Cerebellum	Anodal	Before	Positive	40
20	Cerebellum	Anodal	Before	Negative	10
20	Cerebellum	Anodal	After	Positive	40
20	Cerebellum	Anodal	After	Negative	10
20	Cerebellum	Sham	Before	Positive	21
20	Cerebellum	Sham	Before	Negative	26
20	Cerebellum	Sham	After	Positive	25
20	Cerebellum	Sham	After	Negative	23
21	FEF	Anodal	Before	Positive	19
21	FEF	Anodal	Before	Negative	11
21	FEF	Anodal	After	Positive	31
21	FEF	Anodal	After	Negative	10
21	FEF	Sham	Before	Positive	23
21	FEF	Sham	Before	Negative	14
21	FEF	Sham	After	Positive	20
21	FEF	Sham	After	Negative	13
21	Cerebellum	Anodal	Before	Positive	30
21	Cerebellum	Anodal	Before	Negative	10
21	Cerebellum	Anodal	After	Positive	26
21	Cerebellum	Anodal	After	Negative	10
21	Cerebellum	Sham	Before	Positive	34
21	Cerebellum	Sham	Before	Negative	13
21	Cerebellum	Sham	After	Positive	31
21	Cerebellum	Sham	After	Negative	11
22	FEF	Anodal	Before	Positive	27
22	FEF	Anodal	Before	Negative	21
22	FEF	Anodal	After	Positive	28
22	FEF	Anodal	After	Negative	11
22	FEF	Sham	Before	Positive	24
22	FEF	Sham	Before	Negative	12
22	FEF	Sham	After	Positive	11
22	FEF	Sham	After	Negative	14
22	Cerebellum	Anodal	Before	Positive	18
22	Cerebellum	Anodal	Before	Negative	10
22	Cerebellum	Anodal	After	Positive	16
22	Cerebellum	Anodal	After	Negative	10
22	Cerebellum	Sham	Before	Positive	31
22	Cerebellum	Sham	Before	Negative	10
22	Cerebellum	Sham	After	Positive	32
22	Cerebellum	Sham	After	Negative	10
23	FEF	Anodal	Before	Positive	39
23	FEF	Anodal	Before	Negative	10
23	FEF	Anodal	After	Positive	28
23	FEF	Anodal	After	Negative	10
23	FEF	Sham	Before	Positive	37
23	FEF	Sham	Before	Negative	11
23	FEF	Sham	After	Positive	36
23	FEF	Sham	After	Negative	11
23	Cerebellum	Anodal	Before	Positive	28
23	Cerebellum	Anodal	Before	Negative	17
23	Cerebellum	Anodal	After	Positive	24
23	Cerebellum	Anodal	After	Negative	15
23	Cerebellum	Sham	Before	Positive	35
23	Cerebellum	Sham	Before	Negative	14
23	Cerebellum	Sham	After	Positive	33
23	Cerebellum	Sham	After	Negative	14
24	FEF	Anodal	Before	Positive	34
24	FEF	Anodal	Before	Negative	14
24	FEF	Anodal	After	Positive	33
24	FEF	Anodal	After	Negative	10
24	FEF	Sham	Before	Positive	33
24	FEF	Sham	Before	Negative	14
24	FEF	Sham	After	Positive	32
24	FEF	Sham	After	Negative	14
24	Cerebellum	Anodal	Before	Positive	21
24	Cerebellum	Anodal	Before	Negative	17
24	Cerebellum	Anodal	After	Positive	19
24	Cerebellum	Anodal	After	Negative	15
24	Cerebellum	Sham	Before	Positive	16
24	Cerebellum	Sham	Before	Negative	10
24	Cerebellum	Sham	After	Positive	14
24	Cerebellum	Sham	After	Negative	10
25	FEF	Anodal	Before	Positive	17
25	FEF	Anodal	Before	Negative	10
25	FEF	Anodal	After	Positive	18
25	FEF	Anodal	After	Negative	10
25	FEF	Sham	Before	Positive	22
25	FEF	Sham	Before	Negative	18
25	FEF	Sham	After	Positive	23
25	FEF	Sham	After	Negative	18
25	Cerebellum	Anodal	Before	Positive	32
25	Cerebellum	Anodal	Before	Negative	10
25	Cerebellum	Anodal	After	Positive	33
25	Cerebellum	Anodal	After	Negative	10
25	Cerebellum	Sham	Before	Positive	32
25	Cerebellum	Sham	Before	Negative	19
25	Cerebellum	Sham	After	Positive	31
25	Cerebellum	Sham	After	Negative	12
